# Supplementary material for: Genotype Prevalence of Lactose Deficiency, Vitamin D Deficiency, and the Vitamin D Receptor in a Chilean Inflammatory Bowel Disease Cohort: Insights from an Observational Study
Source: Int J Mol Sci. 2023 Oct 3;24(19):14866. doi: 10.3390/ijms241914866 (PMC10573577; doi:10.3390/ijms241914866)
Supplement: Supplementary file 1 [file ijms-24-14866-s001.zip]

Archive with 1 entries (1 files):
- ijms-2612415-supplementary.pdf
